# Supplementary material for: AOM/DSS Induced Colitis-Associated Colorectal Cancer in 14-Month-Old Female Balb/C and C57/Bl6 Mice—A Pilot Study
Source: Int J Mol Sci. 2022 May 9;23(9):5278. doi: 10.3390/ijms23095278 (PMC9104960; doi:10.3390/ijms23095278)
Supplement: Supplementary file 1 [file ijms-23-05278-s001.zip]

Archive with 1 entries (1 files):
- ijms-1696447-supplementary.pdf
